# Supplementary material for: A Comprehensive Framework to Evaluate the Effects of Anterior Cruciate Ligament Injury and Reconstruction on Graft and Cartilage Status through the Analysis of MRI T2 Relaxation Time and Knee Laxity: A Pilot Study
Source: Life (Basel). 2021 Dec 10;11(12):1383. doi: 10.3390/life11121383 (PMC8706566; doi:10.3390/life11121383)
Supplement: Supplementary file 1 [file life-11-01383-s001.zip]

Archive with 4 entries (4 files):
- life-1434063-supplementary/Correlations.pdf
- life-1434063-supplementary/Laxity.xls
- life-1434063-supplementary/T2_acl-tear_graft.xls
- life-1434063-supplementary/T2_cartilage.xls
