# Supplementary material for: A Comprehensive Framework to Evaluate the Effects of Anterior Cruciate Ligament Injury and Reconstruction on Graft and Cartilage Status through the Analysis of MRI T2 Relaxation Time and Knee Laxity: A Pilot Study
Source: Life (Basel). 2021 Dec 10;11(12):1383. doi: 10.3390/life11121383 (PMC8706566; doi:10.3390/life11121383)
Supplement: Supplementary file 1 [file life-11-01383-s001.zip › life-1434063-supplementary/Laxity.xls]

## Sheet: Side-to-side
	Laxity side-to-side
	Rolimeter (mm)			KT-Load (mm)			KT-Man			Kira (m/s2)
Patients ID	pre-op	FU4	FU18	pre-op	FU4	FU18	pre-op	FU4	FU18	pre-op	FU4	FU18
1	3	1	0	2	0	-1	4	0	0	2.1	0.3	0.9
2	2	1	0	3	3	2	5	5	6	2.3	2.1	1.4
3	5	3	1	6	4	4	14	7	4	0.5	0.2	-1.2
4	0	-1	0	0	1	-4	3	3	-3	1.1	-0.4	0.1
5	1	1	1	3	1	2	3	1	3	2.1	2.2	0.3
6	2	1	0	1	0	2	2	2	2	1.2	2.6	0.8
7	2	0	1	3	1	2	3	1	4	0.6	0.4	0
8	4	0	0	2	1	4	1	2	2	0	-0.4	0.2
9	6	-2	1	8	4	3	8	5	4	0	1.4	-0.4
10	2	0	-2	4	1	1	7	1	0	0	-0.5	-0.6
11	-4	1	0	0	-2	0	1	0	1	4.99	-0.04	1
12	0	0	1	2	0	1	3	0	1	-1.79	2	0.1
13	6	1	1	6	1	7	7	2	5	4.91	0.1	-0.2
Mean	2.23077	0.461538	0.307692	3.07692	1.15385	1.76923	4.69231	2.23077	2.23077	1.38538	0.766154	0.184615
SD	2.74329	1.19829	0.85485	2.39658	1.67562	2.65059	3.5913	2.20431	2.45472	1.92855	1.12586	0.713963

## Sheet: Absolute
	Laxity absolute values - Injured
	Rolimeter (mm)			KT-Load (mm)			KT-Man			Kira (m/s2)
Patients ID	pre-op	FU4	FU18	pre-op	FU4	FU18	pre-op	FU4	FU18	pre-op	FU4	FU18
1	5	5	2	9	8	7	12	12	12	6.7	3	6.7
2	8	4	6	8	9	7	13	13	16	5	2.1	4.4
3	8	7	5	8	7	7	19	14	11	3.3	3.3	1.4
4	8	7	4	8	9	2	13	13	5	4.3	3.7	3.3
5	5	8	6	8	7	9	10	12	14	4	2.2	1.7
6	7	5	2	5	3	5	8	9	8	4.5	2.6	3.6
7	7	2	4	8	6	6	10	9	11	5.5	4.8	4.1
8	9	6	6	9	8	11	10	12	14	-	3.3	3.1
9	9	10	7	12	10	8	14	12	12	-	3.7	8.4
10	7	5	2	8	4	5	12	6	8	-	3.7	2.9
11	4	5	4	10	8	5	13	12	8	9.04	3.07	4.4
12	5	4	4	6	6	6	10	8	9	3.68	2	4.8
13	8	5	4	12	7	11	13	10	13	7.7	2.5	3.5
Mean	6.92308	5.61538	4.30769	8.53846	7.07692	6.84615	12.0769	10.9231	10.8462	5.372	3.07462	4.02308
SD	1.65638	2.02231	1.6525	1.98391	1.97744	2.51151	2.72218	2.326	3.105	1.87795	0.800131	1.88377
	Laxity absolute values - Contralateral
	Rolimeter (mm)			KT-Load (mm)			KT-Man			Kira (m/s2)
Patients ID	pre-op	FU4	FU18	pre-op	FU4	FU18	pre-op	FU4	FU18	pre-op	FU4	FU18
1	2	4	2	7	8	8	8	12	12	4.6	2.7	5.8
2	6	3	6	5	6	5	8	8	10	2.7	-	3
3	3	4	4	2	3	3	5	7	7	2.8	3.1	2.6
4	8	8	4	8	8	6	10	10	8	3.2	4.1	3.2
5	4	7	5	5	6	7	7	11	11	1.9	-	1.4
6	5	4	2	4	3	3	6	7	6	3.3	-	2.8
7	5	2	3	5	5	4	7	8	7	4.9	4.4	4.1
8	5	6	6	7	7	7	9	10	12	-	3.7	2.9
9	3	12	6	4	6	5	6	7	8	-	2.3	8.8
10	5	5	4	4	3	4	5	5	8	-	4.2	3.5
11	8	4	4	10	10	5	12	12	7	4.05	3.11	3.4
12	5	4	3	4	6	5	7	8	8	5.47	-	4.7
13	2	4	3	6	6	4	6	8	8	2.79	2.4	3.7
Mean	4.69231	5.15385	4	5.46154	5.92308	5.07692	7.38462	8.69231	8.61538	3.571	3.33444	3.83846
SD	1.93152	2.60916	1.41421	2.10616	2.10006	1.5525	2.02231	2.13638	1.98068	1.13662	0.794939	1.82918
