# Supplementary material for: A Comprehensive Framework to Evaluate the Effects of Anterior Cruciate Ligament Injury and Reconstruction on Graft and Cartilage Status through the Analysis of MRI T2 Relaxation Time and Knee Laxity: A Pilot Study
Source: Life (Basel). 2021 Dec 10;11(12):1383. doi: 10.3390/life11121383 (PMC8706566; doi:10.3390/life11121383)
Supplement: Supplementary file 1 [file life-11-01383-s001.zip › life-1434063-supplementary/T2_acl-tear_graft.xls]

## Sheet: T2_graft
	T2 signal (msec)
	pre-op - ACL tear		FU4 - Graft		FU18 - Graft
Patient ID	Mean	SD	Mean	SD	Mean	SD
1	54.653	22.754	37.773	11.438	35.845	10.479
2	48.333	18.804	33.031	20.79	37.05	21.934
3	65.571	23.859	32.706	7.755	33.456	24.973
4	54.371	18.241	29.25	6.9	38.421	10.79
5	66.009	45.897	34.595	18.443	41.742	15.194
6	77.471	46.595	36.199	19.239	44.292	24.438
7	46.634	17.97	39.53	20.532	43.891	27
8	57.704	18.509	30.895	13.425	36.734	20.128
9	67.332	26.607	30.916	13.074	48.257	24.846
10	49.485	27.175	61.027	49.056	26.985	9.661
11	65.428	32.452	60.984	20.506	41.593	18.775
12	38.864	9.542	38.954	18.304	30.928	23.153
13	60.505	30.432	43.608	17.56	31.423	5.849
Mean	57.8738		39.1898		37.7398
SD	10.5463		10.4866		6.11082
