# Supplementary material for: A Comprehensive Framework to Evaluate the Effects of Anterior Cruciate Ligament Injury and Reconstruction on Graft and Cartilage Status through the Analysis of MRI T2 Relaxation Time and Knee Laxity: A Pilot Study
Source: Life (Basel). 2021 Dec 10;11(12):1383. doi: 10.3390/life11121383 (PMC8706566; doi:10.3390/life11121383)
Supplement: Supplementary file 1 [file life-11-01383-s001.zip › life-1434063-supplementary/T2_cartilage.xls]

## Sheet: T2_cart
	pre-op - Cartilage T2 signal								FU4 - Cartilage T2 signal								FU18 - Cartilage T2 signal
	pLTP		cMTP		cMFC				pLTP		cMTP		cMFC				pLTP		cMTP		cMFC
Patient ID	Mean	SD	Mean	SD	Mean	SD		Patient ID	Mean	SD	Mean	SD	Mean	SD		ID	Mean	SD	Mean	SD	Mean	SD
1	43.09	12.883	36.173	17.995	35.786	19.688		1	42.165	12.04	35.188	15.305	32.758	16.433		1	41.388	11.877	32.404	17.908	33.766	16.188
2	47.69	12.52	34.837	12.922	33.478	18.42		2	50.51	13.477	35.97	15.707	30.048	15.951		2	48.965	13.07	36.828	18.584	27.125	17.363
3	39.445	8.98	35.783	13.937	31.335	16.461		3	39.609	13.55	33.006	13.162	32.555	12.698		3	45.844	13.2	29.108	10.15	35.837	12.601
4	39.559	12.936	36.257	17.548	38.823	16.467		4	43.945	14.651	42.155	13.496	35.972	13.281		4	43.682	15.477	31.977	14.163	36.844	17.971
5	39.379	15.008	38.195	18.139	33.197	18.801		5	37.932	15.089	37.568	18.192	26.91	11.917		5	38.223	11.918	31.673	13.26	32.827	11.077
6	43.909	15.058	42.275	13.333	50.309	17.463		6	45.788	11.109	32.147	9.023	38.296	19.958		6	41.929	9.98	36.13	12.155	43.544	16.618
7	38.078	12.28	32.534	16.585	30.393	16.634		7	36.635	10.832	32.664	16.151	31.513	15.907		7	40.153	11.199	38.588	11.669	30.816	17.413
8	49.473	17.371	39.133	15.849	31.122	18.432		8	46.088	10.61	41.379	11.691	28.211	14.903		8	42.498	9.458	38.346	13.156	31.742	13.181
9	45.326	12.084	40.771	16.153	32.886	17.154		9	45.378	9.752	42.145	12.257	39.187	20.323		9	48.248	14.106	37.789	14.798	38.105	13.267
10	38.699	13.89	34.218	15.242	35.928	19.904		10	40.938	14.227	37.546	16.877	33.68	14.926		10	40.04	11.337	35.454	14.769	35.087	20.503
11	39.476	8.997	34.29	17.277	37.27	16.136		11	43.623	13.651	36.979	15.142	39.628	12.953		11	43.875	13.959	36.009	16.639	39.188	18.753
12	38.657	13.279	34.226	19.797	35.77	17.914		12	40.681	9.85	36.416	18.226	33.289	15.694		12	44.351	15.261	38.831	17.793	31.874	14.538
13	45.978	13.899	43.229	17.927	38.313	16.513		13	35.585	14.038	35.695	13.448	35.452	14.695		13	35.937	12.78	37.023	15.729	37.578	27
Mean	42.2122		37.0708		35.7392			Mean	42.2213		36.8352		33.6538			Mean	42.7025		35.3969		34.9487
SD	3.90018		3.37736		5.16244			SD	4.24036		3.3811		3.99266			SD	3.72701		3.11012		4.25297
